# Supplementary material for: Three distinct patterns of mental health response following accidents in mountain sports: a follow-up study of individuals treated at a tertiary trauma center
Source: Eur Arch Psychiatry Clin Neurosci. 2024 May 10;274(6):1289–310. doi: 10.1007/s00406-024-01807-x (PMC11362256; doi:10.1007/s00406-024-01807-x)
Supplement: Supplementary file 2 — (XLSX 37 kb) [file 406_2024_1807_MOESM2_ESM.xlsx]

## Sheet: Cover
Table	Caption
Supplementary Table S1	Variables used in the analysis pipeline.
Supplementary Table S2	Mental health assessment battery.
Supplementary Table S3	Consistency of the psychometric tools used in the study measured by McDonald's omega.
Supplementary Table S4	Significant differences between individuals who did not respond to the study invitation and the analyzed study participants. Numeric variables are presented as medians with interquartile ranges (IQR). Categorical variables are presented as percentages and counts within the complete observation set.
Supplementary Table S5	Significant differences between the study survey responders excluded from analysis due to missingness of psychometric data and the analyzed study participants. Numeric variables are presented as medians with interquartile ranges (IQR). Categorical variables are presented as percentages and counts within the complete observation set.
Supplementary Table S6	Comparison of sociodemographic features of the study cohort and estimates for the general Austrian population. Numeric variables are presented as medians with interquartile ranges (IQR). Categorical variables are presented as percentages and counts within the complete observation set.
Supplementary Table S7	Significant differences between the training and test subset of the study cohort. Numeric variables are presented as medians with interquartile ranges (IQR). Categorical variables are presented as percentages and counts within the complete observation set.
Supplementary Table S8	Differences in psychometric clustering factors between the mental clusters. Numeric variables are presented as medians with interquartile ranges (IQR). Statistical significance was determined by false discovery rate-corrected Kruskal-Wallis test with eta-square effect size statistic. The table is available in a supplementary Excel file.
Supplementary Table S9	Frequency of mental disorder symptoms in the mental health clusters in the entire cohort. Categorical variables are presented as percentages and counts within the clusters.
Supplementary Table S10	Differences in demographic, socioeconomic, clinical, accident- and recovery-related factors, and between the mental clusters in the entire cohort. Significant effects are presented, the full table is available as a supplementary Excel file. Numeric variables are presented as medians with interquartile ranges (IQR). Categorical variables are presented as percentages and counts within the clusters.
Supplementary Table S11	Sets of explanatory factors used for modeling of the mental cluster assignment.
Supplementary Table S12	The optimal combinations of machine learning algorithm parameters found in 10-fold cross-validation of the training subset of the study cohort.
Supplementary Table S13	Performance statistics of machine learning classifiers at predicting the mental cluster assignment. Models employing early predictors available during acute medical management of the patient.
Supplementary Table S14	Performance statistics of machine learning classifiers at predicting the mental cluster assignment. Models employing the full predictor set available during acute medical management of the patient and follow-up.

## Sheet: Supplementary Table S1
Variable name in R	Variable	Description	Format	Unit	Categories
age	age at the accident	Age at the accident	numeric	years
age_class	age at the accident, class	Age class at the accident: young (up to 30), middle (31 – 65), elderly (66 and more years)	factor	years	18-30, 31-65, >65
obs_time	hospital visit – survey time	Time between the hospital management and survey	numeric	days
accident_season	accident season	Season of the accident	factor		spring, summer, fall, winter
accident_daytime	accident daytime	Daytime of the accident	factor		day, night
sex	sex	Sex	factor		female, male
education	highest education grade	Highest education	factor		primary/apprenticeship, secondary, tertiary
employment_status	employment at the accident	Employment status	factor		employed, unemployed, student, retired
sport_profession	mountain sport profession	Mountain sport-related profession	factor		no, yes
trauma_risk_profession	search and rescue profession	Search and rescue service profession	factor		no, yes
medical_profession	healthcare profession	Healthcare profession	factor		no, yes
household_income_class	income/year	Household income class per year	factor		no income, < 30000 EUR, 30000 - 45000 EUR, ≥ 45000 EUR
residence_alpine_region	residence in the Alps	Residence in an alpine region	factor		no, yes
smoking_status	smoking	Smoking status	factor		no, yes
somatic_comorbidity	pre-existing physical illness	Physical illness prior to the accident	factor		no, yes
somatic_comorbidity_type	pre-existing physical illness type	Type of physical illness prior to the accident	factor		none, CVD, neurological, metabolic, pulmonary, cancer, rheumatoid, skin, other
psych_comorbidity	pre-existing diagnosed mental disorder	Professionally diagnosed mental disorder prior to the accident	factor		no, yes
traumatic_number	number of prior traumatic events/DIA-X	Number of prior traumatic event (DIA-X)	factor		none, 1, 2, 3+
cage_total_class	problematic alcohol use (CAGE ≥2)	Problematic alcohol use (CAGE ≥2)	factor		negative, positive
prior_accident	prior mountain sport accidents	Prior mountain sport accidents	factor		no, yes
accident_year	accident year	Year of the accident	factor		2018, 2019, 2020
sport_type	mountain sport type	Type of mountain sport at the accident	factor		alpine skiing/snowboarding, ski touring/freeride, cross-country skiing, sledding, ice climbing, hiking, climbing, mountaineering, biking, air sports, water sports, other
accident_alone	alone during the accident	Alone during the accident	factor		no, yes
accident_culprit	responsible for the accident	Responsible for the accident	factor		self, non-self
accident_injured_persons	number of injured persons	Number of injured persons during the mountain sport accident	factor		only self, self and partner, 3+ persons, no information
accident_rescue	rescue mode	Mode of accident rescue	factor		self, companion, rescue team
accident_rescue_mode	professional rescue mode	Mode of professional accident rescue	factor		no professional rescue, airborne, on ground, other
injury_sev_strata	injury severity class	AIS (abbreviated injury scale) injury severity grade	factor	AIS	1, 2, 3+
injury_severity_ais	injury severity	AIS (abbreviated injury scale) injury severity grade	numeric	AIS
injury_head	head injury	Head injury except of face	factor		no, yes
injury_face	face injury	Face injury	factor		no, yes
injury_neck	neck injury	Neck injury	factor		no, yes
injury_chest	chest injury	Chest injury	factor		no, yes
injury_abdomen	abdomen injury	Abdomen injury	factor		no, yes
injury_spine	spine region injury	Spine region injury	factor		no, yes
injury_upper_limbs	upper limb injury	Hand, arm or shoulder injury	factor		no, yes
injury_lower_limbs	lower limb injury	Leg, foot or hip injury	factor		no, yes
injury_external_other	other injury	Other external injury	factor		no, yes
injured_count	number of injured body parts	Number of injured body parts	numeric
hospitalization	hospitalized	Hospitalized	factor		no, yes
surgery_done	surgical therapy	Surgical therapy of the accident’s injuries	factor		no, yes
surgery_complexity	number of surgical ICD-10 diagnoses	Number of surgical ICD-10 diagnoses	factor		none, 1, 2+
psych_support_post_accident	psychological/psychiatric support post accident	Psychological support or therapy after the accident	factor		no, yes
psych_support_need	psychological/psychiatric support need post accident	Subjective need for psychological support after the accident	factor		no, yes
accident_aftermath	physical health consequences of the accident	Physical health consequences related to the accident	factor		no, yes
same_sport_type_post_accident	returned to same mountain sport post accident	Returned to the same mountain sport activity following the accident	factor		no, yes
caution_post_accident	caution during mountain sport post accident	Caution during mountain sport activity after the accident	factor		no change, more cautious, less cautious
unwilling_flashback	flashbacks during mountain sport	Flashback during mountain sport activity	factor		no, yes
flashback_frequency	flashback frequency during mountain sport	Frequency of flashbacks during mountain sport activity	factor		none, > 1/year, > 1/month
confusion_during_sport	confusion during mountain sport	Confusion during mountain sport activity after the accident	factor		no, yes
dsm5_total	PCL-5 score	PTSD total score, PCL-5, sum of all items	numeric
dsm5_cluster_class	PTSD symptoms (at least one PCL-5 domain positive)	At least one PCL-5 domain positive	factor		negative, positive
dsm5_B	PCL-5 domain B score	PTSD rating, PCL-5 domain B	numeric
dsm5_B_class	PTSD domain B symptoms	PTSD symptoms, PCL-5 domain B positive	factor		negative, positive
dsm5_C	PCL-5 domain C score	PTSD rating, PCL-5 domain C	numeric
dsm5_C_class	PTSD domain C symptoms	PTSD symptoms, PCL-5 domain C positive	factor		negative, positive
dsm5_D	PCL-5 domain D score	PTSD rating, PCL-5 domain D	numeric
dsm5_D_class	PTSD domain D symptoms	PTSD symptoms, PCL-5 domain D positive	factor		negative, positive
dsm5_E	PCL-5 domain E score	PTSD rating, PCL-5 domain E	numeric
dsm5_E_class	PTSD domain E symptoms	PTSD symptoms, PCL-5 domain E positive	factor		negative, positive
ptgi_total	PTGI score	Post-traumatic growth, PTGI total score, sum of all items	numeric
ptgi_fctI	PTGI I relations score	Post-traumatic growth, PTGI scoring, domain I, relations	numeric
ptgi_fctII	PTGI II possibilities score	Post-traumatic growth, PTGI scoring, domain II, new possibilities	numeric
ptgi_fctIII	PTGI III personal strength score	Post-traumatic growth, PTGI scoring, domain III, personal strength	numeric
ptgi_fctIV	PTGI IV spiritual score	Post-traumatic growth, PTGI scoring, domain IV, spiritual	numeric
ptgi_fctV	PTGI V life appreciation score	Post-traumatic growth, PTGI scoring, domain V, appreciation of life	numeric
rs13_total	RS13 score	Resilience, RS13 score	numeric
rs13_total_class	RS13 resilience class	Resilience, RS13 class	factor		low, moderate, high
soc9l_total	SOC-9L score	Lack of sense of coherence, SOC-9L score	numeric
phq9_total	PHQ-9 score	PHQ-9 score, depression	numeric
phq9_total_class	clinically relevant depression symptoms (PHQ-9 ≥10)	PHQ-9 score ≥ 10 points, clinically relevant depressive symptoms	factor		negative, positive
gad7_total	GAD-7 score	GAD-7 score, anxiety	numeric
gad7_total_class	clinically relevant anxiety symptoms (GAD-7 ≥10)	GAD-7 score ≥ 10 points, clinically relevant anxiety symptoms	factor		negative, positive
phqd_panic_total	PHQ-panic score	PHQ panic 4 item score	numeric
phqd_panic_total_class	clinically relevant panic symptoms (PHQ-panic)	PHQ panic positivity	factor		no, yes
phq_events_total	PHQ-15 score	PHQ-15 health problems, somatic symptoms	numeric
phq_events_total_class	clinically relevant somatizaton symptoms (PHQ-15 ≥10)	PHQ-15 score ≥ 10 points, clinically relevant somatization symptoms	factor		negative, positive
eurohis_total	EUROHIS-QOL 8 mean score	Quality of life, EUROHIS-QOL 8 score, mean of all items	numeric
eurohis_qol	EUROHIS-QOL 8 QoL score	Quality of life, EUROHIS-QOL 8 score QoL	numeric
eurohis_health	EUROHIS-QOL 8 health score	Quality of life, EUROHIS-QOL 8 score health	numeric
eurohis_energy	EUROHIS-QOL 8 energy score	Quality of life, EUROHIS-QOL 8 score energy	numeric
eurohis_finances	EUROHIS-QOL 8 finances score	Quality of life, EUROHIS-QOL 8 score financial aspects	numeric
eurohis_activity	EUROHIS-QOL 8 activity score	Quality of life, EUROHIS-QOL 8 score activity	numeric
eurohis_selfesteem	EUROHIS-QOL 8 self-esteem score	Quality of life, EUROHIS-QOL 8 score self-esteem	numeric
eurohis_relationship	EUROHIS-QOL 8 relationship score	Quality of life, EUROHIS-QOL 8 score relationship	numeric
eurohis_housing	EUROHIS-QOL 8 housing score	Quality of life, EUROHIS-QOL 8 score housing	numeric

## Sheet: Supplementary Table S2
Section	Variable	Description
PTSD assessment	PCL-5 score	PTSD total score, PCL-5, sum of all items
PTSD assessment	PTSD symptoms (at least one PCL-5 domain positive)	At least one PCL-5 domain positive
PTSD assessment	PCL-5 domain B score	PTSD rating, PCL-5 domain B
PTSD assessment	PTSD domain B symptoms	PTSD symptoms, PCL-5 domain B positive
PTSD assessment	PCL-5 domain C score	PTSD rating, PCL-5 domain C
PTSD assessment	PTSD domain C symptoms	PTSD symptoms, PCL-5 domain C positive
PTSD assessment	PCL-5 domain D score	PTSD rating, PCL-5 domain D
PTSD assessment	PTSD domain D symptoms	PTSD symptoms, PCL-5 domain D positive
PTSD assessment	PCL-5 domain E score	PTSD rating, PCL-5 domain E
PTSD assessment	PTSD domain E symptoms	PTSD symptoms, PCL-5 domain E positive
PTG assessment	PTGI score	Post-traumatic growth, PTGI total score, sum of all items
PTG assessment	PTGI I relations score	Post-traumatic growth, PTGI scoring, domain I, relations
PTG assessment	PTGI II possibilities score	Post-traumatic growth, PTGI scoring, domain II, new possibilities
PTG assessment	PTGI III personal strength score	Post-traumatic growth, PTGI scoring, domain III, personal strength
PTG assessment	PTGI IV spiritual score	Post-traumatic growth, PTGI scoring, domain IV, spiritual
PTG assessment	PTGI V life appreciation score	Post-traumatic growth, PTGI scoring, domain V, appreciation of life
Mental health, resilience, coherence	RS13 score	Resilience, RS13 score
Mental health, resilience, coherence	RS13 resilience class	Resilience, RS13 class
Mental health, resilience, coherence	SOC-9L score	Lack of sense of coherence, SOC-9L score
Mental health, resilience, coherence	PHQ-9 score	PHQ-9 score, depression
Mental health, resilience, coherence	clinically relevant depression symptoms (PHQ-9 ≥10)	PHQ-9 score ≥ 10 points, clinically relevant depressive symptoms
Mental health, resilience, coherence	GAD-7 score	GAD-7 score, anxiety
Mental health, resilience, coherence	clinically relevant anxiety symptoms (GAD-7 ≥10)	GAD-7 score ≥ 10 points, clinically relevant anxiety symptoms
Mental health, resilience, coherence	PHQ-panic score	PHQ panic 4 item score
Mental health, resilience, coherence	clinically relevant panic symptoms (PHQ-panic)	PHQ panic positivity
Mental health, resilience, coherence	PHQ-15 score	PHQ-15 health problems, somatic symptoms
Mental health, resilience, coherence	clinically relevant somatizaton symptoms (PHQ-15 ≥10)	PHQ-15 score ≥ 10 points, clinically relevant somatization symptoms
Quality of life	EUROHIS-QOL 8 mean score	Quality of life, EUROHIS-QOL 8 score, mean of all items
Quality of life	EUROHIS-QOL 8 QoL score	Quality of life, EUROHIS-QOL 8 score QoL
Quality of life	EUROHIS-QOL 8 health score	Quality of life, EUROHIS-QOL 8 score health
Quality of life	EUROHIS-QOL 8 energy score	Quality of life, EUROHIS-QOL 8 score energy
Quality of life	EUROHIS-QOL 8 finances score	Quality of life, EUROHIS-QOL 8 score financial aspects
Quality of life	EUROHIS-QOL 8 activity score	Quality of life, EUROHIS-QOL 8 score activity
Quality of life	EUROHIS-QOL 8 self-esteem score	Quality of life, EUROHIS-QOL 8 score self-esteem
Quality of life	EUROHIS-QOL 8 relationship score	Quality of life, EUROHIS-QOL 8 score relationship
Quality of life	EUROHIS-QOL 8 housing score	Quality of life, EUROHIS-QOL 8 score housing

## Sheet: Supplementary Table S3
Scale	Number of latent factors	Total omega
PTGI	4	0.97
RS13	3	0.94
PCL-5	4	0.92
SOC-9L	3	0.89
GAD-7	3	0.89
PHQ-panic	1	0.88
EUROHIS-QOL 8 mean	4	0.88
PHQ-9	4	0.87
PHQ-15	4	0.84

## Sheet: Supplementary Table S4
Variable	Included	No response	Significance	Effect size
mountain sport type	alpine skiing/snowboarding: 59% (n = 180) ski touring/freeride: 3% (n = 9) cross-country skiing: 5.6% (n = 17) sledding: 4% (n = 12) ice climbing: 0.33% (n = 1) hiking: 5.6% (n = 17) climbing: 3.6% (n = 11) mountaineering: 0.66% (n = 2) biking: 16% (n = 48) air sports: 0.33% (n = 1) water sports: 0.33% (n = 1) other: 1.3% (n = 4) n = 303	alpine skiing/snowboarding: 51% (n = 2089) ski touring/freeride: 2.6% (n = 105) cross-country skiing: 2.1% (n = 87) sledding: 4.8% (n = 198) ice climbing: 0.15% (n = 6) hiking: 5.1% (n = 211) climbing: 2.7% (n = 110) mountaineering: 0.41% (n = 17) biking: 27% (n = 1127) air sports: 0.17% (n = 7) water sports: 0.15% (n = 6) other: 3.4% (n = 139) n = 4102	p < 0.001	V = 0.096
injury severity class, AIS	1: 37% (n = 108) 2: 35% (n = 103) 3+: 28% (n = 83) 0: 0% (n = 0) n = 294	1: 46% (n = 124) 2: 35% (n = 93) 3+: 17% (n = 46) 0: 1.5% (n = 4) n = 267	p = 0.0019	V = 0.16
injury severity, AIS	2 [IQR: 1 - 3] range: 1 - 5 n = 294	2 [IQR: 1 - 2] range: 0 - 4 n = 267	p < 0.001	r = 0.15
hospitalized	26% (n = 80) n = 307	9.4% (n = 393) n = 4172	p < 0.001	V = 0.14
surgical therapy	14% (n = 43) n = 307	4.2% (n = 175) n = 4172	p < 0.001	V = 0.12
number of surgical ICD-10 diagnoses	none: 86% (n = 264) 1: 8.5% (n = 26) 2+: 5.5% (n = 17) n = 307	none: 96% (n = 3997) 1: 2.8% (n = 116) 2+: 1.4% (n = 59) n = 4172	p < 0.001	V = 0.12

## Sheet: Supplementary Table S5
Variable	Included	Incomplete variables	Significance	Effect size
income/year	none: 21% (n = 63) < 30K EUR: 18% (n = 56) 30K - 45K EUR: 19% (n = 59) ≥ 45K EUR: 42% (n = 129) n = 307	none: 44% (n = 35) < 30K EUR: 14% (n = 11) 30K - 45K EUR: 16% (n = 13) ≥ 45K EUR: 26% (n = 21) n = 80	p < 0.001	V = 0.22
injury severity, AIS	2 [IQR: 1 - 3] range: 1 - 5 n = 294	2 [IQR: 1 - 2] range: 1 - 4 n = 70	p = 0.031	r = 0.11
upper limb injury	41% (n = 120) n = 294	57% (n = 40) n = 70	p = 0.019	V = 0.13
hospitalized	26% (n = 80) n = 307	14% (n = 11) n = 80	p = 0.03	V = 0.12
surgical therapy	14% (n = 43) n = 307	5% (n = 4) n = 80	p = 0.045	V = 0.11
physical health consequences of the accident	37% (n = 115) n = 307	22% (n = 12) n = 55	p = 0.037	V = 0.12

## Sheet: Supplementary Table S6
Variable	Cohort	Austrian population	Significance	Effect size
age, years	51 [IQR: 33 - 60] range: 18 - 82 n = 307	48 [IQR: 34 - 62] range: 18 - 82 n = 7196298	ns (p = 0.99)	r = 4.9e-06
age, class, years	18-30: 20% (n = 61) 31-65: 66% (n = 202) >65: 14% (n = 44) n = 307	18-30: 20% (n = 1404528) 31-65: 62% (n = 4452200) >65: 19% (n = 1339570) n = 7196298	ns (p = 0.15)	V = 0.00073
sex	female: 45% (n = 137) male: 55% (n = 170) n = 307	female: 51% (n = 3643212) male: 49% (n = 3553086) n = 7196298	p = 0.041	V = 0.00078
highest education grade	primary/apprenticeship: 16% (n = 49) secondary: 38% (n = 115) tertiary: 45% (n = 136) n = 300	primary/apprenticeship: 50% (n = 2511913) secondary: 30% (n = 1472534) tertiary: 20% (n = 995515) n = 4979962	p < 0.001	V = 0.0059
employment	employed: 68% (n = 210) unemployed: 3.6% (n = 11) student: 10% (n = 32) retired: 18% (n = 54) n = 307	employed: 58% (n = 4438154) unemployed: 12% (n = 921539) student: 4.4% (n = 336979) retired: 26% (n = 1980715) n = 7677387	p < 0.001	V = 0.0027
smoking	7.8% (n = 24) n = 307	26% (n = 1943745) n = 7417876	p < 0.001	V = 0.0027
physical or mental illness	20% (n = 60) n = 307	38% (n = 2841553) n = 7417876	p < 0.001	V = 0.0025

## Sheet: Supplementary Table S7
Variable	Training	Test	Significance	Effect size
RS13 resilience class	low: 23% (n = 53) moderate: 13% (n = 29) high: 64% (n = 148) n = 230	low: 3.9% (n = 3) moderate: 17% (n = 13) high: 79% (n = 61) n = 77	p = 0.035	V = 0.22
EUROHIS-QOL 8 mean score	4.2 [IQR: 3.9 - 4.6] range: 2 - 5 n = 230	4.5 [IQR: 4.2 - 4.6] range: 2.8 - 5 n = 77	p = 0.049	r = 0.18
EUROHIS-QOL 8 QoL score	5 [IQR: 4 - 5] range: 3 - 5 n = 230	5 [IQR: 5 - 5] range: 3 - 5 n = 77	p = 0.0011	r = 0.25

## Sheet: Supplementary Table S8
Variable	Neutral cluster	PTG cluster	PTS cluster	Significance	Effect size	Cohort subset
Participants, n	79	69	82			training
PCL-5 score	1 [IQR: 0 - 3] range: 0 - 13	3 [IQR: 1 - 6] range: 0 - 17	7 [IQR: 2.2 - 13] range: 0 - 44	p < 0.001	η² = 0.2	training
PCL-5 domain B score	0 [IQR: 0 - 0.5] range: 0 - 5	1 [IQR: 0 - 2] range: 0 - 5	1 [IQR: 0 - 3] range: 0 - 15	p < 0.001	η² = 0.15	training
PCL-5 domain C score	0 [IQR: 0 - 0] range: 0 - 5	0 [IQR: 0 - 1] range: 0 - 4	0 [IQR: 0 - 1] range: 0 - 8	p < 0.001	η² = 0.076	training
PCL-5 domain D score	0 [IQR: 0 - 1] range: 0 - 8	0 [IQR: 0 - 1] range: 0 - 7	2 [IQR: 1 - 4] range: 0 - 15	p < 0.001	η² = 0.17	training
PCL-5 domain E score	0 [IQR: 0 - 1] range: 0 - 4	1 [IQR: 0 - 2] range: 0 - 8	2 [IQR: 1 - 5] range: 0 - 13	p < 0.001	η² = 0.17	training
PTGI score	16 [IQR: 5 - 25] range: 0 - 36	52 [IQR: 45 - 59] range: 34 - 100	30 [IQR: 18 - 39] range: 0 - 65	p < 0.001	η² = 0.55	training
PTGI I relations score	7 [IQR: 1 - 10] range: 0 - 20	20 [IQR: 16 - 23] range: 1 - 35	12 [IQR: 7 - 16] range: 0 - 24	p < 0.001	η² = 0.44	training
PTGI II possibilities score	1 [IQR: 0 - 4] range: 0 - 13	9 [IQR: 8 - 13] range: 0 - 25	5 [IQR: 1 - 8] range: 0 - 17	p < 0.001	η² = 0.4	training
PTGI III personal strength score	4 [IQR: 0 - 7] range: 0 - 15	12 [IQR: 10 - 15] range: 4 - 20	7 [IQR: 4 - 9] range: 0 - 16	p < 0.001	η² = 0.44	training
PTGI IV spiritual score	0 [IQR: 0 - 0] range: 0 - 3	2 [IQR: 0 - 4] range: 0 - 10	0 [IQR: 0 - 2] range: 0 - 8	p < 0.001	η² = 0.25	training
PTGI V life appreciation score	2 [IQR: 0 - 4] range: 0 - 10	9 [IQR: 7 - 12] range: 3 - 15	5 [IQR: 2.2 - 8] range: 0 - 14	p < 0.001	η² = 0.42	training
RS13 score	84 [IQR: 77 - 88] range: 15 - 91	82 [IQR: 77 - 86] range: 57 - 91	66 [IQR: 58 - 72] range: 33 - 91	p < 0.001	η² = 0.33	training
SOC-9L score	18 [IQR: 16 - 21] range: 12 - 31	17 [IQR: 15 - 21] range: 10 - 33	27 [IQR: 21 - 34] range: 14 - 49	p < 0.001	η² = 0.33	training
PHQ-9 score	1 [IQR: 0 - 3] range: 0 - 6	2 [IQR: 1 - 4] range: 0 - 11	6 [IQR: 3.2 - 9] range: 0 - 16	p < 0.001	η² = 0.3	training
GAD-7 score	0 [IQR: 0 - 2] range: 0 - 6	1 [IQR: 0 - 3] range: 0 - 7	3.5 [IQR: 1 - 7] range: 0 - 15	p < 0.001	η² = 0.22	training
PHQ-panic score	0 [IQR: 0 - 0] range: 0 - 3	0 [IQR: 0 - 0] range: 0 - 2	0 [IQR: 0 - 0] range: 0 - 4	p = 0.0038	η² = 0.04	training
PHQ-15 score	2 [IQR: 1 - 3] range: 0 - 12	2 [IQR: 1 - 4] range: 0 - 13	4 [IQR: 3 - 7] range: 0 - 23	p < 0.001	η² = 0.16	training
EUROHIS-QOL 8 mean score	4.5 [IQR: 4.4 - 4.8] range: 3.9 - 5	4.4 [IQR: 4.1 - 4.8] range: 3.8 - 5	3.6 [IQR: 3.2 - 4] range: 2 - 4.4	p < 0.001	η² = 0.57	training
EUROHIS-QOL 8 QoL score	5 [IQR: 4 - 5] range: 4 - 5	5 [IQR: 4 - 5] range: 3 - 5	4 [IQR: 4 - 4] range: 3 - 5	p < 0.001	η² = 0.2	training
EUROHIS-QOL 8 health score	4 [IQR: 4 - 5] range: 1 - 5	4 [IQR: 4 - 5] range: 1 - 5	4 [IQR: 3 - 4] range: 1 - 5	p < 0.001	η² = 0.2	training
EUROHIS-QOL 8 energy score	5 [IQR: 4 - 5] range: 3 - 5	4 [IQR: 4 - 5] range: 3 - 5	4 [IQR: 3 - 4] range: 1 - 5	p < 0.001	η² = 0.31	training
EUROHIS-QOL 8 finances score	5 [IQR: 4 - 5] range: 2 - 5	4 [IQR: 4 - 5] range: 3 - 5	4 [IQR: 4 - 4.8] range: 1 - 5	p < 0.001	η² = 0.068	training
EUROHIS-QOL 8 activity score	5 [IQR: 4 - 5] range: 4 - 5	5 [IQR: 4 - 5] range: 4 - 5	4 [IQR: 3 - 4] range: 1 - 5	p < 0.001	η² = 0.37	training
EUROHIS-QOL 8 self-esteem score	4 [IQR: 4 - 5] range: 4 - 5	4 [IQR: 4 - 5] range: 3 - 5	4 [IQR: 3 - 4] range: 1 - 5	p < 0.001	η² = 0.35	training
EUROHIS-QOL 8 relationship score	4 [IQR: 4 - 5] range: 3 - 5	4 [IQR: 4 - 5] range: 2 - 5	4 [IQR: 3 - 4] range: 1 - 5	p < 0.001	η² = 0.29	training
EUROHIS-QOL 8 housing score	5 [IQR: 5 - 5] range: 3 - 5	5 [IQR: 5 - 5] range: 4 - 5	4 [IQR: 4 - 5] range: 1 - 5	p < 0.001	η² = 0.16	training
Participants, n	24	25	28			test
PCL-5 score	0 [IQR: 0 - 2.2] range: 0 - 7	3 [IQR: 1 - 5] range: 0 - 11	7.5 [IQR: 1.8 - 10] range: 0 - 31	p < 0.001	η² = 0.22	test
PCL-5 domain B score	0 [IQR: 0 - 1] range: 0 - 4	0 [IQR: 0 - 1] range: 0 - 7	2 [IQR: 0 - 3] range: 0 - 14	p = 0.0042	η² = 0.13	test
PCL-5 domain C score	0 [IQR: 0 - 0] range: 0 - 3	0 [IQR: 0 - 0] range: 0 - 2	0 [IQR: 0 - 2] range: 0 - 3	p = 0.005	η² = 0.12	test
PCL-5 domain D score	0 [IQR: 0 - 0.25] range: 0 - 4	0 [IQR: 0 - 1] range: 0 - 5	1 [IQR: 0.75 - 3] range: 0 - 7	p = 0.0016	η² = 0.16	test
PCL-5 domain E score	0 [IQR: 0 - 0] range: 0 - 3	1 [IQR: 0 - 2] range: 0 - 4	1.5 [IQR: 0 - 3] range: 0 - 9	p = 0.0037	η² = 0.13	test
PTGI score	10 [IQR: 0 - 22] range: 0 - 32	57 [IQR: 44 - 65] range: 33 - 86	33 [IQR: 21 - 45] range: 0 - 76	p < 0.001	η² = 0.59	test
PTGI I relations score	3 [IQR: 0 - 9] range: 0 - 18	19 [IQR: 17 - 22] range: 9 - 34	12 [IQR: 9 - 17] range: 0 - 33	p < 0.001	η² = 0.51	test
PTGI II possibilities score	0.5 [IQR: 0 - 3] range: 0 - 6	10 [IQR: 8 - 16] range: 2 - 22	5.5 [IQR: 2.8 - 7.2] range: 0 - 17	p < 0.001	η² = 0.48	test
PTGI III personal strength score	1.5 [IQR: 0 - 6] range: 0 - 9	13 [IQR: 12 - 15] range: 7 - 19	8 [IQR: 6 - 11] range: 0 - 18	p < 0.001	η² = 0.59	test
PTGI IV spiritual score	0 [IQR: 0 - 0] range: 0 - 1	2 [IQR: 0 - 3] range: 0 - 8	0 [IQR: 0 - 1] range: 0 - 5	p < 0.001	η² = 0.2	test
PTGI V life appreciation score	2 [IQR: 0 - 5] range: 0 - 8	8 [IQR: 7 - 12] range: 5 - 15	6.5 [IQR: 3.8 - 8] range: 0 - 15	p < 0.001	η² = 0.41	test
RS13 score	84 [IQR: 78 - 88] range: 69 - 91	83 [IQR: 78 - 86] range: 72 - 91	72 [IQR: 68 - 78] range: 15 - 84	p < 0.001	η² = 0.35	test
SOC-9L score	16 [IQR: 15 - 20] range: 11 - 27	17 [IQR: 15 - 20] range: 11 - 27	22 [IQR: 20 - 29] range: 16 - 45	p < 0.001	η² = 0.26	test
PHQ-9 score	0 [IQR: 0 - 1.2] range: 0 - 4	2 [IQR: 1 - 3] range: 0 - 11	4 [IQR: 2 - 6.2] range: 0 - 12	p < 0.001	η² = 0.3	test
GAD-7 score	0 [IQR: 0 - 1] range: 0 - 3	1 [IQR: 0 - 1] range: 0 - 3	3 [IQR: 1 - 5] range: 0 - 13	p < 0.001	η² = 0.27	test
PHQ-panic score	0 [IQR: 0 - 0] range: 0 - 0	0 [IQR: 0 - 0] range: 0 - 4	0 [IQR: 0 - 0] range: 0 - 3	ns (p = 0.24)	η² = 0.013	test
PHQ-15 score	1.5 [IQR: 0 - 2] range: 0 - 7	2 [IQR: 1 - 3] range: 0 - 8	4 [IQR: 3 - 6] range: 0 - 14	p < 0.001	η² = 0.24	test
EUROHIS-QOL 8 mean score	4.6 [IQR: 4.5 - 4.9] range: 4 - 5	4.6 [IQR: 4.4 - 4.9] range: 3.8 - 5	4.1 [IQR: 4 - 4.4] range: 2.8 - 4.6	p < 0.001	η² = 0.37	test
EUROHIS-QOL 8 QoL score	5 [IQR: 5 - 5] range: 4 - 5	5 [IQR: 5 - 5] range: 4 - 5	5 [IQR: 4 - 5] range: 3 - 5	p = 0.0021	η² = 0.15	test
EUROHIS-QOL 8 health score	5 [IQR: 4 - 5] range: 1 - 5	5 [IQR: 4 - 5] range: 2 - 5	4 [IQR: 4 - 4.2] range: 2 - 5	ns (p = 0.059)	η² = 0.053	test
EUROHIS-QOL 8 energy score	5 [IQR: 4 - 5] range: 4 - 5	5 [IQR: 4 - 5] range: 3 - 5	4 [IQR: 4 - 5] range: 3 - 5	ns (p = 0.14)	η² = 0.029	test
EUROHIS-QOL 8 finances score	5 [IQR: 4 - 5] range: 3 - 5	4 [IQR: 4 - 5] range: 3 - 5	4 [IQR: 4 - 5] range: 2 - 5	ns (p = 0.3)	η² = 0.0055	test
EUROHIS-QOL 8 activity score	5 [IQR: 4.8 - 5] range: 4 - 5	5 [IQR: 4 - 5] range: 4 - 5	4 [IQR: 4 - 4] range: 1 - 5	p < 0.001	η² = 0.33	test
EUROHIS-QOL 8 self-esteem score	5 [IQR: 4 - 5] range: 4 - 5	4 [IQR: 4 - 5] range: 3 - 5	4 [IQR: 3.8 - 4] range: 1 - 4	p < 0.001	η² = 0.32	test
EUROHIS-QOL 8 relationship score	5 [IQR: 4 - 5] range: 3 - 5	5 [IQR: 4 - 5] range: 4 - 5	4 [IQR: 3 - 4.2] range: 1 - 5	p = 0.0033	η² = 0.14	test
EUROHIS-QOL 8 housing score	5 [IQR: 5 - 5] range: 3 - 5	5 [IQR: 4 - 5] range: 4 - 5	4 [IQR: 4 - 5] range: 1 - 5	p = 0.018	η² = 0.087	test

## Sheet: Supplementary Table S9
Variable	Neutral cluster	PTG cluster	PTS cluster	Significance	Effect size
Participants, n	103	94	110
PTSD symptoms (at least one PCL-5 domain positive)	4.9% (n = 5)	15% (n = 14)	35% (n = 39)	p < 0.001	V = 0.33
PTSD domain B symptoms	1.9% (n = 2)	9.6% (n = 9)	20% (n = 22)	p < 0.001	V = 0.24
PTSD domain C symptoms	2.9% (n = 3)	5.3% (n = 5)	15% (n = 17)	p = 0.0078	V = 0.2
PTSD domain D symptoms	0.97% (n = 1)	3.2% (n = 3)	11% (n = 12)	p = 0.011	V = 0.2
PTSD domain E symptoms	0% (n = 0)	5.3% (n = 5)	17% (n = 19)	p < 0.001	V = 0.27
flashbacks during mountain sport	24% (n = 25)	35% (n = 33)	58% (n = 64)	p < 0.001	V = 0.3
flashback frequency during mountain sport	none: 76% (n = 78) > 1/year: 17% (n = 18) > 1/month: 6.8% (n = 7)	none: 65% (n = 61) > 1/year: 20% (n = 19) > 1/month: 15% (n = 14)	none: 42% (n = 46) > 1/year: 28% (n = 31) > 1/month: 30% (n = 33)	p < 0.001	V = 0.22
RS13 resilience class	low: 3.9% (n = 4) moderate: 5.8% (n = 6) high: 90% (n = 93)	low: 6.4% (n = 6) moderate: 5.3% (n = 5) high: 88% (n = 83)	low: 42% (n = 46) moderate: 28% (n = 31) high: 30% (n = 33)	p < 0.001	V = 0.43
clinically relevant depression symptoms (PHQ-9 ≥10)	0% (n = 0)	2.1% (n = 2)	18% (n = 20)	p < 0.001	V = 0.32
clinically relevant anxiety symptoms (GAD-7 ≥10)	0% (n = 0)	0% (n = 0)	8.2% (n = 9)	p = 0.0016	V = 0.23
clinically relevant panic symptoms (PHQ-panic)	0% (n = 0)	0% (n = 0)	2.7% (n = 3)	ns (p = 0.15)	V = 0.13
clinically relevant somatizaton symptoms (PHQ-15 ≥10)	0.97% (n = 1)	3.2% (n = 3)	13% (n = 14)	p = 0.0027	V = 0.22

[truncated: 5 more sheets: Supplementary Table S10, Supplementary Table S11, Supplementary Table S12, Supplementary Table S13, Supplementary Table S14]
